# Supplementary material for: The Effect of a Personalized Exercise Program on Muscle Functional Capacity and Quality of Daily Life: A Randomized Pilot Study
Source: Int J Environ Res Public Health. 2025 Aug 28;22(9):1344. doi: 10.3390/ijerph22091344 (PMC12469410; doi:10.3390/ijerph22091344)
Supplement: Supplementary file 1 [file ijerph-22-01344-s001.zip]

Archive with 24 entries (23 files):
- ijerph-3687083-SM.aux
- ijerph-3687083-SM.log
- ijerph-3687083-SM.out
- ijerph-3687083-SM.pdf
- ijerph-3687083-SM.synctex.gz
- ijerph-3687083-SM.tex
- Definitions/
- Definitions/Figure1.png
- Definitions/Figure2.png
- Definitions/ijerph-logo-eps-converted-to.pdf
- Definitions/ijerph-logo.eps
- Definitions/ijerph-logo.png
- Definitions/journalnames.tex
- Definitions/logo-mdpi-eps-converted-to.pdf
- Definitions/logo-mdpi.eps
- Definitions/logo-orcid.pdf
- Definitions/logo-updates-eps-converted-to.pdf
- Definitions/logo-updates.eps
- Definitions/mdpi.bst
- Definitions/mdpi.cls
- Definitions/mdpi_apacite.bst
- Definitions/mdpi_apacite.sty
- Definitions/mdpi_chicago.bst
- citations.bib
