# Supplementary material for: The Effect of a Personalized Exercise Program on Muscle Functional Capacity and Quality of Daily Life: A Randomized Pilot Study
Source: Int J Environ Res Public Health. 2025 Aug 28;22(9):1344. doi: 10.3390/ijerph22091344 (PMC12469410; doi:10.3390/ijerph22091344)
Supplement: Supplementary file 1 [file ijerph-22-01344-s001.zip › ijerph-3687083-SM.aux]

\relax 
\providecommand*\new@tpo@label[2]{}
\providecommand\hyper@newdestlabel[2]{}
\providecommand\HyperFirstAtBeginDocument{\AtBeginDocument}
\HyperFirstAtBeginDocument{\ifx\hyper@anchor\@undefined
\global\let\oldnewlabel\newlabel
\gdef\newlabel#1#2{\newlabelxx{#1}#2}
\gdef\newlabelxx#1#2#3#4#5#6{\oldnewlabel{#1}{{#2}{#3}}}
\AtEndDocument{\ifx\hyper@anchor\@undefined
\let\newlabel\oldnewlabel
\fi}
\fi}
\global\let\hyper@last\relax 
\gdef\HyperFirstAtBeginDocument#1{#1}
\providecommand\HyField@AuxAddToFields[1]{}
\providecommand\HyField@AuxAddToCoFields[2]{}
\bibstyle{Definitions/mdpi}
\newmarginnote{note.1.1}{{1}{10945661sp}}
\newlabel{LastPage}{{}{4}{}{page.4}{}}
\xdef\lastpage@lastpage{4}
\xdef\lastpage@lastpageHy{4}
\gdef \@abspage@last{4}
