# Supplementary material for: The Effect of a Personalized Exercise Program on Muscle Functional Capacity and Quality of Daily Life: A Randomized Pilot Study
Source: Int J Environ Res Public Health. 2025 Aug 28;22(9):1344. doi: 10.3390/ijerph22091344 (PMC12469410; doi:10.3390/ijerph22091344)
Supplement: Supplementary file 1 [file ijerph-22-01344-s001.zip › ijerph-3687083-SM.tex]

%  LaTeX support: latex@mdpi.com 
%  For support, please attach all files needed for compiling as well as the log file, and specify your operating system, LaTeX version, and LaTeX editor.

%=================================================================
\documentclass[ijerph,supfile,accept,pdftex,moreauthors]{Definitions/mdpi} 
%\documentclass[preprints,article,submit,pdftex,moreauthors]{Definitions/mdpi} 
% For posting an early version of this manuscript as a preprint, you may use "preprints" as the journal. Changing "submit" to "accept" before posting will remove line numbers.

% Below journals will use APA reference format:
% admsci, behavsci, businesses, econometrics, economies, education, ejihpe, famsci, games, humans, ijcs, ijfs, journalmedia, jrfm, languages, psycholint, publications, tourismhosp, youth

% Below journals will use Chicago reference format:
% arts, genealogy, histories, humanities, jintelligence, laws, literature, religions, risks, socsci

%--------------------
% Class Options:
%--------------------
%----------
% journal
%----------
% Choose between the following MDPI journals:
% accountaudit, acoustics, actuators, addictions, adhesives, admsci, adolescents, aerobiology, aerospace, agriculture, agriengineering, agrochemicals, agronomy, ai, air, algorithms, allergies, alloys, amh, analytica, analytics, anatomia, anesthres, animals, antibiotics, antibodies, antioxidants, applbiosci, appliedchem, appliedmath, appliedphys, applmech, applmicrobiol, applnano, applsci, aquacj, architecture, arm, arthropoda, arts, asc, asi, astronomy, atmosphere, atoms, audiolres, automation, axioms, bacteria, batteries, bdcc, behavsci, beverages, biochem, bioengineering, biologics, biology, biomass, biomechanics, biomed, biomedicines, biomedinformatics, biomimetics, biomolecules, biophysica, biosensors, biosphere, biotech, birds, blockchains, bloods, blsf, brainsci, breath, buildings, businesses, cancers, carbon, cardiogenetics, catalysts, cells, ceramics, challenges, chemengineering, chemistry, chemosensors, chemproc, children, chips, cimb, civileng, cleantechnol, climate, clinbioenerg, clinpract, clockssleep, cmd, cmtr, coasts, coatings, colloids, colorants, commodities, complications, compounds, computation, computers, condensedmatter, conservation, constrmater, cosmetics, covid, crops, cryo, cryptography, crystals, csmf, ctn, curroncol, cyber, dairy, data, ddc, dentistry, dermato, dermatopathology, designs, devices, diabetology, diagnostics, dietetics, digital, disabilities, diseases, diversity, dna, drones, dynamics, earth, ebj, ecm, ecologies, econometrics, economies, education, eesp, ejihpe, electricity, electrochem, electronicmat, electronics, encyclopedia, endocrines, energies, eng, engproc, ent, entomology, entropy, environments, epidemiologia, epigenomes, esa, est, famsci, fermentation, fibers, fintech, fire, fishes, fluids, foods, forecasting, forensicsci, forests, fossstud, foundations, fractalfract, fuels, future, futureinternet, futureparasites, futurepharmacol, futurephys, futuretransp, galaxies, games, gases, gastroent, gastrointestdisord, gastronomy, gels, genealogy, genes, geographies, geohazards, geomatics, geometry, geosciences, geotechnics, geriatrics, glacies, grasses, greenhealth, gucdd, hardware, hazardousmatters, healthcare, hearts, hemato, hematolrep, heritage, higheredu, highthroughput, histories, horticulturae, hospitals, humanities, humans, hydrobiology, hydrogen, hydrology, hygiene, idr, iic, ijerph, ijfs, ijgi, ijmd, ijms, ijns, ijpb, ijt, ijtm, ijtpp, ime, immuno, informatics, information, infrastructures, inorganics, insects, instruments, inventions, iot, j, jal, jcdd, jcm, jcp, jcs, jcto, jdad, jdb, jeta, jfb, jfmk, jimaging, jintelligence, jlpea, jmahp, jmmp, jmms, jmp, jmse, jne, jnt, jof, joitmc, joma, jop, jor, journalmedia, jox, jpbi, jpm, jrfm, jsan, jtaer, jvd, jzbg, kidney, kidneydial, kinasesphosphatases, knowledge, labmed, laboratories, land, languages, laws, life, lights, limnolrev, lipidology, liquids, literature, livers, logics, logistics, lubricants, lymphatics, machines, macromol, magnetism, magnetochemistry, make, marinedrugs, materials, materproc, mathematics, mca, measurements, medicina, medicines, medsci, membranes, merits, metabolites, metals, meteorology, methane, metrics, metrology, micro, microarrays, microbiolres, microelectronics, micromachines, microorganisms, microplastics, microwave, minerals, mining, mmphys, modelling, molbank, molecules, mps, msf, mti, multimedia, muscles, nanoenergyadv, nanomanufacturing, nanomaterials, ncrna, ndt, network, neuroglia, neurolint, neurosci, nitrogen, notspecified, nursrep, nutraceuticals, nutrients, obesities, oceans, ohbm, onco, oncopathology, optics, oral, organics, organoids, osteology, oxygen, parasites, parasitologia, particles, pathogens, pathophysiology, pediatrrep, pets, pharmaceuticals, pharmaceutics, pharmacoepidemiology, pharmacy, philosophies, photochem, photonics, phycology, physchem, physics, physiologia, plants, plasma, platforms, pollutants, polymers, polysaccharides, populations, poultry, powders, preprints, proceedings, processes, prosthesis, proteomes, psf, psych, psychiatryint, psychoactives, psycholint, publications, purification, quantumrep, quaternary, qubs, radiation, reactions, realestate, receptors, recycling, regeneration, religions, remotesensing, reports, reprodmed, resources, rheumato, risks, robotics, rsee, ruminants, safety, sci, scipharm, sclerosis, seeds, sensors, separations, sexes, signals, sinusitis, siuj, skins, smartcities, sna, societies, socsci, software, soilsystems, solar, solids, spectroscj, sports, standards, stats, std, stresses, surfaces, surgeries, suschem, sustainability, symmetry, synbio, systems, tae, targets, taxonomy, technologies, telecom, test, textiles, thalassrep, therapeutics, thermo, timespace, tomography, tourismhosp, toxics, toxins, transplantology, transportation, traumacare, traumas, tropicalmed, universe, urbansci, uro, vaccines, vehicles, venereology, vetsci, vibration, virtualworlds, viruses, vision, waste, water, wem, wevj, wild, wind, women, world, youth, zoonoticdis

%---------
% article
%---------
% The default type of manuscript is "article", but can be replaced by: 
% abstract, addendum, article, benchmark, book, bookreview, briefcommunication, briefreport, casereport, changes, clinicopathologicalchallenge, comment, commentary, communication, conceptpaper, conferenceproceedings, correction, conferencereport, creative, datadescriptor, discussion, entry, expressionofconcern, extendedabstract, editorial, essay, erratum, fieldguide, hypothesis, interestingimages, letter, meetingreport, monograph, newbookreceived, obituary, opinion, proceedingpaper, projectreport, reply, retraction, review, perspective, protocol, shortnote, studyprotocol, supfile, systematicreview, technicalnote, viewpoint, guidelines, registeredreport, tutorial,  giantsinurology, urologyaroundtheworld
% supfile = supplementary materials

%----------
% submit
%----------
% The class option "submit" will be changed to "accept" by the Editorial Office when the paper is accepted. This will only make changes to the frontpage (e.g., the logo of the journal will get visible), the headings, and the copyright information. Also, line numbering will be removed. Journal info and pagination for accepted papers will also be assigned by the Editorial Office.

%------------------
% moreauthors
%------------------
% If there is only one author the class option oneauthor should be used. Otherwise use the class option moreauthors.

%---------
% pdftex
%---------
% The option pdftex is for use with pdfLaTeX. Remove "pdftex" for (1) compiling with LaTeX & dvi2pdf (if eps figures are used) or for (2) compiling with XeLaTeX.

%=================================================================
% MDPI internal commands - do not modify
\firstpage{1} 
\makeatletter 
\setcounter{page}{\@firstpage} 
\makeatother
\pubvolume{1}
\issuenum{1}
\articlenumber{0}
\pubyear{2025}
\copyrightyear{2025}
\externaleditor{~} % More than 1 editor, please add `` and '' before the last editor name
\datereceived{22 May 2025} 
\daterevised{24 July 2025} % Comment out if no revised date
\dateaccepted{26 August 2025} 
\datepublished{ } 
%\datecorrected{} % For corrected papers: "Corrected: XXX" date in the original paper.
%\dateretracted{} % For retracted papers: "Retracted: XXX" date in the original paper.
\hreflink{https://doi.org/} % If needed use \linebreak
%\doinum{}
%\pdfoutput=1 % Uncommented for upload to arXiv.org
%\CorrStatement{yes}  % For updates
%\longauthorlist{yes} % For many authors that exceed the left citation part

%=================================================================
% Add packages and commands here. The following packages are loaded in our class file: fontenc, inputenc, calc, indentfirst, fancyhdr, graphicx, epstopdf, lastpage, ifthen, float, amsmath, amssymb, lineno, setspace, enumitem, mathpazo, booktabs, titlesec, etoolbox, tabto, xcolor, colortbl, soul, multirow, microtype, tikz, totcount, changepage, attrib, upgreek, array, tabularx, pbox, ragged2e, tocloft, marginnote, marginfix, enotez, amsthm, natbib, hyperref, cleveref, scrextend, url, geometry, newfloat, caption, draftwatermark, seqsplit
% cleveref: load \crefname definitions after \begin{document}

%=================================================================
% Please use the following mathematics environments: Theorem, Lemma, Corollary, Proposition, Characterization, Property, Problem, Example, ExamplesandDefinitions, Hypothesis, Remark, Definition, Notation, Assumption
%% For proofs, please use the proof environment (the amsthm package is loaded by the MDPI class).

%=================================================================
% Full title of the paper (Capitalized)
\Title{The Effect of a Personalized Exercise Program on Muscle Functional Capacity and Quality of Daily Life: A Randomized Pilot Study}

% MDPI internal command: Title for citation in the left column
\TitleCitation{The Effect of a Personalized Exercise Program on Muscle Functional Capacity and Quality of Daily Life: A Randomized Pilot Study}

% Author Orchid ID: enter ID or remove command
\newcommand{\orcidauthorA}{0000-0003-3041-5672}
\newcommand{\orcidauthorB}{0009-0001-1461-7090}
\newcommand{\orcidauthorC}{0009-0003-1986-6701}
% Add \orcidA{} behind the author's name
%\newcommand{\orcidauthorB}{0000-0000-0000-000X} % Add \orcidB{} behind the author's name

% Authors, for the paper (add full first names)
\Author{{Semra Ercan} %MDPI: Please carefully check the accuracy of names and affiliations.
 *$^{,\dagger}$\orcidA{}, Türkü Yalçınol $^{\dagger}$\orcidB{} and Özge Öngel $^{\dagger}$\orcidC{}}

%\longauthorlist{yes}

% MDPI internal command: Authors, for metadata in PDF
\AuthorNames{Semra Ercan, Türkü Yalçınol and Özge Öngel}

% MDPI internal command: Authors, for citation in the left column, only choose below one of them according to the journal style
% If this is a Chicago style journal 
% (arts, genealogy, histories, humanities, jintelligence, laws, literature, religions, risks, socsci): 
% Lastname, Firstname, Firstname Lastname, and Firstname Lastname.

% If this is a APA style journal 
% (admsci, behavsci, businesses, econometrics, economies, education, ejihpe, games, humans, ijfs, journalmedia, jrfm, languages, psycholint, publications, tourismhosp, youth): 
% Lastname, F., Lastname, F., \& Lastname, F.

% If this is a ACS style journal (Except for the above Chicago and APA journals, all others are in the ACS format): 
% Lastname, F.; Lastname, F.; Lastname, F.
\isAPAStyle{%
       \AuthorCitation{Lastname, F., Lastname, F., \& Lastname, F.}
         }{%
        \isChicagoStyle{%
        \AuthorCitation{Lastname, Firstname, Firstname Lastname, and Firstname Lastname.}
        }{
        \AuthorCitation{\hl{Ercan,} %MDPI: Please check all author names carefully.
 S.; Yalçınol, T.; Öngel, Ö.}
        }
}

% Affiliations / Addresses (Add [1] after \address if there is only one affiliation.)
\address[1]{\hl{Department} %MDPI: We arranged the authors’ address information from subordinate to superior. Please check and confirm this modification.
 of Physical Therapy and Rehabilitation, Yeditepe \hl{University} Bagdat Caddesi \hl{Polyclinic} %MDPI: Please add city, postcode and country here.
}

% Contact information of the corresponding author
\corres{\hangafter=1 \hangindent=1.0em \hspace{-1em}Correspondence: semra.ercan@yeditepe.edu.tr}

% Current address and/or shared authorship
\firstnote{\hangafter=1 \hangindent=1.0em \hspace{-1em}\hl{Current address: Bagdat Caddesi No: 238, Caddebostan/Kadikoy, Istanbul 34728, Turkey} %MDPI: 1. Based on our rules, current address can not same as affiliation. Please double-check if it's duplicated with Affiliation, if so, please remove this part. 2. Please complete information of current address (Department/Division/Faculty/Institute/School /University).
}  % Current address should not be the same as any items in the Affiliation section.
% The commands \thirdnote{} till \eighthnote{} are available for further notes

%\simplesumm{} % Simple summary

%\conference{} % An extended version of a conference paper

% Abstract (Do not insert blank lines, i.e. \\) 
%\abstract
%{\textbf{\textit{\highlighting{Objectives:} %MDPI: Please confirm if the bold/italic is unnecessary and can be removed. The following highlights are the same.
%}} This study aimed to examine the effects of a personalized exercise program on muscle functional capacity and daily life activities among individuals of various age groups and health conditions. \textbf{\textit{\highlighting{Methods:}}} A total of 169 participants aged between 16 and 94 years with varying health statuses were enrolled. The EN-Dynamic system—comprising progressive resistive exercise equipment and Enraf Nonius’ Entrack software—was utilized alongside a newly developed exercise programming software. Maximum functional capacity was measured across 13 distinct muscle groups for each participant. Four different questionnaires were administered pre-intervention to evaluate daily activity levels and disease severity. Based on the collected data, a personalized exercise program was generated using a mathematical formula tailored to each muscle group. The program was applied three times per week for 12 weeks (36 total sessions). Following the intervention, the same measurements and questionnaires were repeated and analyzed statistically. \textbf{\textit{\highlighting{Results:}}} Data were analyzed using t-tests, one-way ANOVA, Pearson correlation analysis, and Bonferroni post hoc tests. A statistically significant improvement in muscle functional capacity was found \mbox{(t(168) = $-$30.65,} \emph{p} < 0.01; \%95 CI: [16.95, 19.31]; Cohen’s d = 2.35, very large effect size). The questionnaire results also demonstrated substantial reductions (e.g., \mbox{t(168) = 18.51,} \emph{p} < 0.01; Cohen’s d = 1.42). \textbf{\textit{\highlighting{Conclusions:}}} These findings suggest that personalized exercise programs can significantly enhance muscle functional capacity while reducing psychological and physical stress and disease severity. Nonetheless, further controlled and longer-term clinical trials comparing traditional and personalized methods are required to confirm these benefits at the population level.
%}
%
%% Keywords
%\keyword{muscle functional capacity, personalized exercise programs, safe exercise in older adults, progressive resistance training, psychological stress, overuse} 

\begin{document}


%%%%%%%%%%%%%%%%%%%%%%%%%%%%%%%%%%%%%%%%%%
\vspace{6pt} 

%%%%%%%%%%%%%%%%%%%%%%%%%%%%%%%%%%%%%%%%%%


\section*{Supplementary Material S1: Modified Psychological Stress Test}
\vspace{1em}

This test was modified from the 9-item scale developed by Lemyre and Tessier. Participants were asked to choose the response that best reflected their experience over the past month for each statement below:

\begin{itemize}
\item I feel calm
\item I feel rushed
\item I have physical aches (Neck, head, stomach, etc.)
\item I feel preoccupied, stuck, or worried
\item I feel confused, I lack concentration, I cannot focus
\item I feel full of energy and desire
\item I feel a great weight on my shoulders
\item I have difficulty controlling my reaction
\item I feel stressed
\end{itemize}

Each item was scored using the following eight-point Likert scale:
\textit{Not at all, Not Really, Very Little, A Bit, Quite A Bit, A Lot, Very Much, Extremely.}

\section*{Supplementary Material S2: Daily Life Quality Level Test}

\vspace{1em}
\textbf{Instruction:} Provide the closest answer to your experience in the last month.

\begin{itemize}
  \item \textbf{How often do you experience physical pain and discomfort?} \\
  Not at all, Rare, On stressful days, On tired days, Often

  \item \textbf{How easily do you get tired?} \\
  Not at all, Rare, On stressful days, Often, Even simple tasks

  \item \textbf{How satisfied are you with your quality of life?} \\
  Very much, A lot, Somewhat, A bit, Not at all

  \item \textbf{Sleep and rest:} \\
  Normal, Difficulty falling asleep, Frequent waking at night, Waking tired, Can only sleep towards morning

  \item \textbf{How would you rate your memory?} \\
  Very good, Good, Somewhat, Weak, Too weak

  \item \textbf{Lack of positive emotions:} \\
  Not at all, Little, A bit, A lot, Very much

  \item \textbf{How good is your concentration?} \\
  Very much, More, Somewhat, Little, Very little

  \item \textbf{Low self-esteem:} \\
  Not at all, Little, A bit, A lot, Very much

  \item \textbf{Body image and appearance dissatisfaction:} \\
  Not at all, Little, A bit, A lot, Very much

  \item \textbf{How worried are you?} \\
  Not at all, Little, A bit, A lot, Very much

  \item \textbf{How do difficulties in moving affect your life flow?} \\
  No strain, Hard on stressful days, Get tired quickly, Difficult doing what I used to, Can only do simple personal tasks

  \item \textbf{Intensity of daily life activity:} \\
  Not at all, Little, A bit, A lot, Very much

  \item \textbf{Addiction to medical substances/aids:} \\
  No use, Occasionally uses analgesics, Occasionally uses antihypertensives, Dependent on less than 4 drugs, Dependent on more than 4 drugs

  \item \textbf{Addiction to non-medical substances (alcohol, tobacco, drugs):} \\
  Not at all, Little, A bit, A lot, Very much

  \item \textbf{Can you do your work without difficulty?} \\
  Very good, Good, Somewhat, Bad, Very bad

  \item \textbf{How would you rate your working capacity?} \\
  Very good, Good, Somewhat, Bad, Very bad

  \item \textbf{How long can you be alone in your life?} \\
  Can stay alone, Afraid of being alone, Afraid of future loneliness, Needs family help, Must live with someone

  \item \textbf{How concerned are you about your safety and security?} \\
  Not worried, Worried about home accidents, Fear of falling in street, Need help on street, Cannot stay alone

  \item \textbf{How much does sadness/depression affect your daily life?} \\
  Not at all, Little, A bit, A lot, Very much

  \item \textbf{Freedom/need for physical security:} \\
  Not at all, Little, A bit, A lot, Very much

  \item \textbf{Home surroundings (lack of comfort):} \\
  Not at all, Little, A bit, A lot, Very much

  \item \textbf{Lack of job satisfaction:} \\
  Not at all, Little, A bit, A lot, Very much

  \item \textbf{Insufficient financial resources:} \\
  Not at all, Little, A bit, A lot, Very much

  \item \textbf{Lack of accessibility/quality of health and social care:} \\
  Not at all, Little, A bit, A lot, Very much

  \item \textbf{Do you have difficulty acquiring new knowledge and skills?} \\
  Not at all, Little, A bit, A lot, Very much

  \item \textbf{How easily can you relax and distract yourself?} \\
  Enjoy hobbies easily, Hard to do previous hobbies, No time outside work, Get tired quickly outside home, Constant boredom from fatigue

  \item \textbf{How many opportunities do you have for leisure activities?} \\
  Very much, A lot, A bit, Little, Not at all

  \item \textbf{Transport:} \\
  Seamless, Difficulty driving alone, Difficulty using public transport, Difficulty walking outside alone, No independent transport
\end{itemize}

\section*{Supplementary Material S3: Physical Stress Test}

This test was developed by the principal investigator. Participants were asked to indicate their typical values or habits in the last month for the items listed below. Each item includes the following set of predefined response ranges:

\begin{itemize}
\item Daily driving time (min): \textit{0–30, 30–60, 60–90, 90–120, 120+}
\item Computer time for business (min): \textit{0–60, 60–120, 120–180, 180–300, 300+}
\item Computer time for social purposes (min): \textit{0–60, 60–120, 120–180, 180–300, 300+}
\item Walking for transportation (min): \textit{0–20, 20–40, 40–60, 60–90, 90+}
\item Walking for sports (at least 30 min per week): \textit{0–1, 1–2, 2–3, 3–5, 7}
\item Number of days of walking or running for more than one hour: \textit{None, 1–2, 3–4, 5–6, 7}
\item Walking for sports (mountain/hill): \textit{None, 0–30, 30–60, 60–90, 90+}
\item Does he or she do sports? \textit{None, Aerobics at home, Yoga/Pilates, Gym, Professional}
\item How many flights of stairs do you climb? \textit{None, Elevator, 1, 2, 3+}
\item Marital status: \textit{Single, Engaged, Married, Divorced, Widow}
\item Standing time at business place (min): \textit{0–30, 30–60, 60–120, 120–180, 180+}
\item Alcohol: \textit{None, Once a week, 2–3 times a week, Everyday beer/wine, Excessive alcohol more than 3 times a week}
\item How many kilos does he/she carry in shopping? \textit{None, 0–5, 5–10, 10–15, 15+}
\item How often does a housekeeper come? \textit{Everyday, 2+ times a week, Once a week, Every 2 weeks, None}
\item Number of children: \textit{None, 1, 2, 3, 4+}
\item Daily TV time (min): \textit{None, 0–60, 60–180, 180–240, 240+}
\item Daily working time while standing (min): \textit{None, 0–60, 60–240, 240–360, 360+}
\item Daily working time while sitting (desk job) (min): \textit{None, 0–60, 60–240, 240–360, 360+}
\item Years as a business owner: \textit{None, 0–5, 5–10, 10–20, 20+}
\item Years as an upper level manager: \textit{None, 0–5, 5–10, 10–20, 20+}
\item Financial income (Total household income): \textit{50k+, 30–50k, 20–30k, 10–20k, below 10k}
\item Smoking: \textit{None, Sometimes, 0–10, 10–20, 20+}
\item Daily sleep time (hr): \textit{6–8, 8–10, 6–4, Less than 4, More than 10}
\item Number of meals per day: \textit{3, 2, 1, 4, 5+}
\item Night work (hr): \textit{None, 18–21, 21–24, 24–8, More than 3 times a week}
\end{itemize}

\section*{Supplementary Material S4: Disease Questionnaire}

This test was also developed by the principal investigator. Participants were asked to indicate the status of the following conditions using one of the options: \textit{No, Had in the past, Still have, Being treated, Surgery}.

\begin{itemize}
  \item Hypertension
  \item Diabetes
  \item Cancer
  \item Obesity
  \item Depression
  \item COPD---Asthma
  \item Osteoporosis
  \item Paralysis
  \item Parkinson’s Disease
  \item Autoimmune Disease
  \item Thyroid Disease
  \item Pulmonary Disease
  \item Cardiac Disease
  \item Liver Disease
  \item Pancreas Disease
  \item Gastric Diseases
  \item Intestinal and Gall Bladder Disease
  \item Colon Disease
  \item Renal and Bladder Disease
  \item Genital Organ Disease
  \item Rheumatic Disease
  \item Childhood-onset Chronic Diseases
  \item Infectious Diseases (including HIV)
  \item Covid-19
  \item Cervical Disc Problems
  \item Back Problems
  \item Lumbar Disc Problems
  \item Shoulder Problems
  \item Elbow Problems
  \item Disorders of the Pelvis
  \item Knee Problems
  \item Ankle/Foot Problems
\end{itemize}


%} % If the paper is ``preprints'', please uncomment this parenthesis.
\end{document}
