# Supplementary material for: The Effect of a Personalized Exercise Program on Muscle Functional Capacity and Quality of Daily Life: A Randomized Pilot Study
Source: Int J Environ Res Public Health. 2025 Aug 28;22(9):1344. doi: 10.3390/ijerph22091344 (PMC12469410; doi:10.3390/ijerph22091344)
Supplement: Supplementary file 1 [file ijerph-22-01344-s001.zip › citations.bib]

@misc{west2014census,
  author    = {West, Loraine A. and Cole, Samantha and Goodkind, Daniel and He, Wan},
  title     = {65+ in the United States: 2010},
  year      = {2014},
  publisher = {U.S. Census Bureau},
  note      = {Current Population Reports, P23-212. U.S. Government Printing Office, Washington, DC, USA},
  url       = {https://www.census.gov/content/dam/Census/library/publications/2014/demo/p23-212.pdf},
  howpublished = {Available online},
  urldate   = {2025-05-17}
}

@article{fragala_resistance_2019,
	title = {Resistance {Training} for {Older} {Adults}: {Position} {Statement} {From} the {National} {Strength} and {Conditioning} {Association}},
	volume = {33},
	issn = {1064-8011},
	shorttitle = {Resistance {Training} for {Older} {Adults}},
	url = {https://journals.lww.com/00124278-201908000-00001},
	doi = {10.1519/JSC.0000000000003230},
	abstract = {Abstract
            
              Fragala, MS, Cadore, EL, Dorgo, S, Izquierdo, M, Kraemer, WJ, Peterson, MD, and Ryan, ED. Resistance training for older adults: position statement from the national strength and conditioning association.
              J Strength Cond Res
              XX(X): 000–000, 2019—Aging, even in the absence of chronic disease, is associated with a variety of biological changes that can contribute to decreases in skeletal muscle mass, strength, and function. Such losses decrease physiologic resilience and increase vulnerability to catastrophic events. As such, strategies for both prevention and treatment are necessary for the health and well-being of older adults. The purpose of this Position Statement is to provide an overview of the current and relevant literature and provide evidence-based recommendations for resistance training for older adults. As presented in this Position Statement, current research has demonstrated that countering muscle disuse through resistance training is a powerful intervention to combat the loss of muscle strength and muscle mass, physiological vulnerability, and their debilitating consequences on physical functioning, mobility, independence, chronic disease management, psychological well-being, quality of life, and healthy life expectancy. This Position Statement provides evidence to support recommendations for successful resistance training in older adults related to 4 parts: (a) program design variables, (b) physiological adaptations, (c) functional benefits, and (d) considerations for frailty, sarcopenia, and other chronic conditions. The goal of this Position Statement is to a) help foster a more unified and holistic approach to resistance training for older adults, b) promote the health and functional benefits of resistance training for older adults, and c) prevent or minimize fears and other barriers to implementation of resistance training programs for older adults.},
	language = {en},
	number = {8},
	urldate = {2025-05-13},
	journal = {Journal of Strength and Conditioning Research},
	author = {Fragala, Maren S. and Cadore, Eduardo L. and Dorgo, Sandor and Izquierdo, Mikel and Kraemer, William J. and Peterson, Mark D. and Ryan, Eric D.},
	month = aug,
	year = {2019},
	pages = {2019--2052},
}

@article{miller_physical_2000,
	title = {Physical {Activity}, {Functional} {Limitations}, and {Disability} in {Older} {Adults}},
	volume = {48},
	copyright = {http://onlinelibrary.wiley.com/termsAndConditions\#vor},
	issn = {0002-8614, 1532-5415},
	url = {https://agsjournals.onlinelibrary.wiley.com/doi/10.1111/j.1532-5415.2000.tb02600.x},
	doi = {10.1111/j.1532-5415.2000.tb02600.x},
	abstract = {OBJECTIVES
              : To explore initially how low levels of physical activity influence lower body functional limitations in participants of the Longitudinal Study of Aging. Changes in functional limitations are used subsequently to predict transitions in the activities of daily living/instrumental activities of daily living (ADL/IADL) disability, thus investigating a potential pathway for how physical activity may delay the onset of ADL/IADL disability and, thus, prolong independent living.
            
            
              DESIGN
              : Analysis of a complex sample survey of US civilian, noninstitutionalized population aged 70 years and older in 1984, with repeated interviews in 1986, 1988, and 1990.
            
            
              SETTING AND PARTICIPANTS
              : Analyses concentrated on 5151 men and women targeted for interview at all four LSOA interviews.
            
            
              MEASUREMENTS
              : Characteristics used in analyses: gender, age, level of physical activity, comorbid conditions including the presence of hypertension, diabetes, arthritis, and atherosclerotic heart disease, levels of functional limitations, and ADL/IADL disability.
            
            
              RESULTS
              : Transitional models provide evidence that older adults who have varying levels of disability and who report at least a minimal level of physical activity experience a slower progression in functional limitations (OR = .45,
              P
              {\textless} .001 for severe vs less severe limitations). This low level of physical activity, through its influence on changes in functional limitations, is shown to slow the progression of ADL/IADL disability.
            
            
              CONCLUSIONS
              : Results from analyses provide supporting evidence that functional limitations can mediate the effect that physical activity has on ADL/IADL disability. These results contribute further to the increasing data that seem to suggest that physical activity can reduce the progression of disability in older adults.},
	language = {en},
	number = {10},
	urldate = {2025-05-13},
	journal = {Journal of the American Geriatrics Society},
	author = {Miller, Michael E. and Rejeski, W. Jack and Reboussin, Beth A. and Ten Have, Thomas R. and Ettinger, Walter H.},
	month = oct,
	year = {2000},
	pages = {1264--1272},
}

@article{evans_sarcopenia_1993,
	title = {Sarcopenia and {Age}-{Related} {Changes} in {Body} {Composition} and {Functional} {Capacity}},
	volume = {123},
	issn = {00223166},
	url = {https://linkinghub.elsevier.com/retrieve/pii/S0022316623057012},
	doi = {10.1093/jn/123.suppl_2.465},
	language = {en},
	urldate = {2025-05-13},
	journal = {The Journal of Nutrition},
	author = {Evans, William J and Campbell, Wayne W},
	month = feb,
	year = {1993},
	pages = {465--468},
}

@article{fielding_sarcopenia:_2011,
	title = {Sarcopenia: {An} {Undiagnosed} {Condition} in {Older} {Adults}. {Current} {Consensus} {Definition}: {Prevalence}, {Etiology}, and {Consequences}. {International} {Working} {Group} on {Sarcopenia}},
	volume = {12},
	copyright = {https://www.elsevier.com/tdm/userlicense/1.0/},
	issn = {15258610},
	shorttitle = {Sarcopenia},
	url = {https://linkinghub.elsevier.com/retrieve/pii/S1525861011000193},
	doi = {10.1016/j.jamda.2011.01.003},
	language = {en},
	number = {4},
	urldate = {2025-05-13},
	journal = {Journal of the American Medical Directors Association},
	author = {Fielding, Roger A. and Vellas, Bruno and Evans, William J. and Bhasin, Shalender and Morley, John E. and Newman, Anne B. and Abellan Van Kan, Gabor and Andrieu, Sandrine and Bauer, Juergen and Breuille, Denis and Cederholm, Tommy and Chandler, Julie and De Meynard, Capucine and Donini, Lorenzo and Harris, Tamara and Kannt, Aimo and Keime Guibert, Florence and Onder, Graziano and Papanicolaou, Dimitris and Rolland, Yves and Rooks, Daniel and Sieber, Cornel and Souhami, Elisabeth and Verlaan, Sjors and Zamboni, Mauro},
	month = may,
	year = {2011},
	pages = {249--256},
}

@article{lally_understanding_2007,
	title = {Understanding frailty},
	volume = {83},
	copyright = {https://academic.oup.com/pages/standard-publication-reuse-rights},
	issn = {0032-5473, 1469-0756},
	url = {https://academic.oup.com/pmj/article/83/975/16/7045450},
	doi = {10.1136/pgmj.2006.048587},
	abstract = {Abstract
            The term “frailty” is used loosely to describe a range of conditions in older people, including general debility and cognitive impairment. There is no clear consensus on the definition of frailty; however, it is proposed that frailty comprises a collection of biomedical factors which influences an individual's physiological state in a way that reduces his or her capacity to withstand environmental stresses. Only a subset of older people are at risk of becoming frail; these are vulnerable, prone to dependency and have reduced life expectancy. These health outcomes contribute to an increased demand for medical and social care, and are associated with increased economic costs. As demographic trends indicate a rise in the older population, this healthcare burden will increase. This review aims to encapsulate the current debate surrounding the concept of frailty, with emphasis on proposed definitions of frailty which may be relevant to its identification in the clinical setting.},
	language = {en},
	number = {975},
	urldate = {2025-05-13},
	journal = {Postgraduate Medical Journal},
	author = {Lally, Frank and Crome, Peter},
	month = jan,
	year = {2007},
	pages = {16--20},
}

@article{netz_personalized_2022,
	title = {Personalized {Exercise} {Programs} {Based} upon {Remote} {Assessment} of {Motor} {Fitness}: {A} {Pilot} {Study} among {Healthy} {People} {Aged} 65 {Years} and {Older}},
	volume = {68},
	copyright = {https://www.karger.com/Services/SiteLicenses},
	issn = {0304-324X, 1423-0003},
	shorttitle = {Personalized {Exercise} {Programs} {Based} upon {Remote} {Assessment} of {Motor} {Fitness}},
	url = {https://karger.com/article/doi/10.1159/000517918},
	doi = {10.1159/000517918},
	abstract = {\textbf{\textit{Background:}} The World Health Organization has recently updated exercise guidelines for people aged \&\#x3e;65 years, emphasizing the inclusion of multiple fitness components. However, without adequate recognition of individual differences, these guidelines may be applied using an approach that “one-size-fits-all.” Within the shifting paradigm toward an increasingly personalized approach to medicine and health, it is apparent that fitness components display a significant age-related increase in variability. Therefore, it is both logical and necessary to perform an accurate individualized assessment of multiple fitness components prior to optimal prescription for a personalized exercise program. \textbf{\textit{Objective:}} The aim of the study was to test the feasibility and effectiveness of a novel tool able to remotely assess balance, flexibility, and strength using smartphone sensors (accelerometer/gyroscope), and subsequently deliver personalized exercise programs via the smartphone. \textbf{\textit{Methods:}} We enrolled 52 healthy volunteers (34 females) aged 65+ years, with normal cognition and low fall risk. Baseline data from remote smartphone fitness assessment were analyzed to generate 42 fitness digital markers (DMs), used to guide personalized exercise programs (×5/week for 6 weeks) delivered via smartphone. Programs included graded exercises for upper/lower body, flexibility, strength, and balance (dynamic, static, and vestibular). Participants were retested after 6 weeks. \textbf{\textit{Results:}} Average age was 74.7 ± 6.4 years; adherence was 3.6 ± 1.7 exercise sessions/week. Significant improvement for pre-/posttesting was observed for 10/12 DMs of strength/flexibility for upper/lower body (sit-to-stand repetitions/duration; arm-lift duration; torso rotation; and arm extension/flexion). Balance improved significantly for 6/10 measures of tandem stance, with consistent (nonsignificant) trends observed across 20 balance DMs of tandem walk and 1 leg stance. Balance tended to improve among the 37 participants exercising ≥3/week. \textbf{\textit{Discussion:}} These preliminary results provide a proof of concept, with high adherence and improved fitness confirming the benefits of remote fitness assessment for guiding home personalized exercise programs among healthy adults aged \&\#x3e;65 years. Further examination of the application within a randomized control study is necessary, comparing the personalized exercise program to general guidelines among healthy older adults, as well as specific populations, such as those with frailty, deconditioning, cognitive, or functional impairment. The study tool offers the opportunity to collect big data, including additional variables, with subsequent utilization of artificial intelligence to optimize the personalized exercise program.},
	language = {en},
	number = {4},
	urldate = {2025-05-13},
	journal = {Gerontology},
	author = {Netz, Yael and Yekutieli, Ziv and Arnon, Michal and Argov, Esther and Tchelet, Keren and Benmoha, Eti and Jacobs, Jeremy M.},
	year = {2022},
	pages = {465--479},
}

@article{puterman_power_2010,
	title = {The {Power} of {Exercise}: {Buffering} the {Effect} of {Chronic} {Stress} on {Telomere} {Length}},
	volume = {5},
	issn = {1932-6203},
	shorttitle = {The {Power} of {Exercise}},
	url = {https://dx.plos.org/10.1371/journal.pone.0010837},
	doi = {10.1371/journal.pone.0010837},
	language = {en},
	number = {5},
	urldate = {2025-05-13},
	journal = {PLoS ONE},
	author = {Puterman, Eli and Lin, Jue and Blackburn, Elizabeth and O'Donovan, Aoife and Adler, Nancy and Epel, Elissa},
	editor = {Vina, Jose},
	month = may,
	year = {2010},
	pages = {e10837},
}

@article{mannion_relationship_2011,
	title = {The relationship between psychological factors and performance on the {Biering}-{Sørensen} back muscle endurance test},
	volume = {11},
	copyright = {https://www.elsevier.com/tdm/userlicense/1.0/},
	issn = {15299430},
	url = {https://linkinghub.elsevier.com/retrieve/pii/S1529943011005250},
	doi = {10.1016/j.spinee.2011.08.004},
	language = {en},
	number = {9},
	urldate = {2025-05-13},
	journal = {The Spine Journal},
	author = {Mannion, Anne F. and O’Riordan, David and Dvorak, Jiri and Masharawi, Youssef},
	month = sep,
	year = {2011},
	pages = {849--857},
}

@article{brach_evidence-based_2023,
	title = {Evidence-based yet still challenging! {Research} on physical activity in old age},
	volume = {20},
	issn = {1861-6909},
	url = {https://eurapa.biomedcentral.com/articles/10.1186/s11556-023-00318-3},
	doi = {10.1186/s11556-023-00318-3},
	abstract = {Abstract
            Preserving functional health and quality-of-life in old age is a major goal and global challenge in public health. The high rate of sedentary behavior that is characteristic of the older adult population exacerbates impairments of physiological and structural systems that are typically seen in the aging process. Achieving an understanding of the profound influence of physical activity on all aspects of health in old age is the driving force behind the emergence of "physical activity in old age" as a growing area of research. Accumulated evidence implies that being physically active and exercising is far superior to other optimal aging facilitators. Yet this area of research faces numerous constraints and obstacles. This commentary addresses some of these challenges, primarily the heterogeneity of the aging process, which induces both inter- and intra-individual differences among aged individuals, heterogeneity in assessment tools, unjustified inclusion/exclusion criteria and insufficient recruitment strategies, difficulties in implementing research results in real-world conditions, and rudimentary exploitation of innovative technology. We explain the importance of establishing a network of multidisciplinary scientists and stakeholders to propose consensus-based goals and scientifically evidenced wide-ranging plans for dealing with these challenges. In addition, we suggest work directions for this network.},
	language = {en},
	number = {1},
	urldate = {2025-05-13},
	journal = {European Review of Aging and Physical Activity},
	author = {Brach, Michael and De Bruin, Eling D. and Levin, Oron and Hinrichs, Timo and Zijlstra, Wiebren and Netz, Yael},
	month = mar,
	year = {2023},
	pages = {7},
}

@article{meredith_body_1987,
	title = {Body composition and aerobic capacity in young and middle-aged endurance-trained men:},
	volume = {19},
	issn = {0195-9131},
	shorttitle = {Body composition and aerobic capacity in young and middle-aged endurance-trained men},
	url = {http://journals.lww.com/00005768-198712000-00003},
	doi = {10.1249/00005768-198712000-00003},
	language = {en},
	number = {6},
	urldate = {2025-05-13},
	journal = {Medicine \& Science in Sports \& Exercise},
	author = {Meredith, Carol N. and Zackin, Michael J. and Frontera, Walter R. and Evans, William J.},
	month = dec,
	year = {1987},
	pages = {557???563},
}

@article{epel_accelerated_2004,
	title = {Accelerated telomere shortening in response to life stress},
	volume = {101},
	issn = {0027-8424, 1091-6490},
	url = {https://pnas.org/doi/full/10.1073/pnas.0407162101},
	doi = {10.1073/pnas.0407162101},
	abstract = {Numerous studies demonstrate links between chronic stress and indices of poor health, including risk factors for cardiovascular disease and poorer immune function. Nevertheless, the exact mechanisms of how stress gets “under the skin” remain elusive. We investigated the hypothesis that stress impacts health by modulating the rate of cellular aging. Here we provide evidence that psychological stress— both perceived stress and chronicity of stress—is significantly associated with higher oxidative stress, lower telomerase activity, and shorter telomere length, which are known determinants of cell senescence and longevity, in peripheral blood mononuclear cells from healthy premenopausal women. Women with the highest levels of perceived stress have telomeres shorter on average by the equivalent of at least one decade of additional aging compared to low stress women. These findings have implications for understanding how, at the cellular level, stress may promote earlier onset of age-related diseases.},
	language = {en},
	number = {49},
	urldate = {2025-05-13},
	journal = {Proceedings of the National Academy of Sciences},
	author = {Epel, Elissa S. and Blackburn, Elizabeth H. and Lin, Jue and Dhabhar, Firdaus S. and Adler, Nancy E. and Morrow, Jason D. and Cawthon, Richard M.},
	month = dec,
	year = {2004},
	pages = {17312--17315},
}

@article{rodenberg_overuse_2013,
	title = {Overuse {Injuries}},
	volume = {40},
	copyright = {https://www.elsevier.com/tdm/userlicense/1.0/},
	issn = {00954543},
	url = {https://linkinghub.elsevier.com/retrieve/pii/S0095454313000225},
	doi = {10.1016/j.pop.2013.02.007},
	language = {en},
	number = {2},
	urldate = {2025-05-13},
	journal = {Primary Care: Clinics in Office Practice},
	author = {Rodenberg, Richard E. and Bowman, Eric and Ravindran, Reno},
	month = jun,
	year = {2013},
	pages = {453--473},
}

@article{von_korff_health_2013,
	title = {Health {Care} for {Chronic} {Pain}: {Overuse}, {Underuse}, and {Treatment} {Needs} {Commentary} on {Chronic} {Pain} and {Health} {Services} {Utilization}—{Is} {There} {Overuse} of {Diagnostic} {Tests} and {Inequalities} in {Nonpharmacologic} {Methods} {Utilization}?},
	volume = {51},
	issn = {0025-7079},
	shorttitle = {Health {Care} for {Chronic} {Pain}},
	url = {https://journals.lww.com/00005650-201310000-00001},
	doi = {10.1097/MLR.0b013e3182a53db3},
	language = {en},
	number = {10},
	urldate = {2025-05-13},
	journal = {Medical Care},
	author = {Von Korff, Michael R.},
	month = oct,
	year = {2013},
	pages = {857--858},
}

@article{sperling_evaluation_1980,
	title = {Evaluation of upper extremity function in 70-year-old men and women},
	volume = {12},
	issn = {0036-5505},
	abstract = {As a part of the Gerontological and Geriatric Population Study of 70-year-old people in Gothenburg 75 men and 101 women were subjected to tests of upper extremity function. Twenty men and 22 women were healthy without any locomotor disorders. The investigation included tests of muscular co-ordination, static strength in key-grip, transversal volar grip, elbow flexion and submaximal endurance in handgrip. Results in healthy subjects were compared with results in a reference group of young subjects aged 20-30 years. Seventy-year-old healthy subjects did not differ significantly from young subjects regarding strength in key-grip and endurance in transversal volar grip. The largest decrease in function was seen in healthy 70-year-old subjects in the test of muscular co-ordination and in strength in the transversal volar grip. In general healthy 70-year-old women showed a slighter decrease in function than men. Significant correlations were found between strength in key-grip and transversal volar grip and between strength in elbow extension and flexion of 70-year-old subjects. A slight correlation was found between strength in elbow extension and static knee extension at 90 degrees knee angle in 70-year-old healthy subjects.},
	language = {eng},
	number = {4},
	journal = {Scandinavian Journal of Rehabilitation Medicine},
	author = {Sperling, L.},
	year = {1980},
	pmid = {7268321},
	keywords = {Activities of Daily Living, Aged, Aging, Arm, Elbow Joint, Female, Hand, Humans, Male, Muscles},
	pages = {139--144},
}

@article{lemyre_measuring_2003,
	title = {Measuring psychological stress. {Concept}, model, and measurement instrument in primary care research},
	volume = {49},
	issn = {0008-350X},
	language = {eng, fre},
	journal = {Canadian Family Physician Medecin De Famille Canadien},
	author = {Lemyre, Louise and Tessier, Réjean},
	month = sep,
	year = {2003},
	pmid = {14526870},
	pmcid = {PMC2214290},
	keywords = {Biomedical Research, Humans, Models, Psychological, Primary Health Care, Psychometrics, Severity of Illness Index, Stress, Psychological},
	pages = {1159--1160, 1166--1168},
}

@article{the_whoqol_group_development_1998,
	title = {Development of the {World} {Health} {Organization} {WHOQOL}-{BREF} {Quality} of {Life} {Assessment}},
	volume = {28},
	copyright = {https://www.cambridge.org/core/terms},
	issn = {0033-2917, 1469-8978},
	url = {https://www.cambridge.org/core/product/identifier/S0033291798006667/type/journal_article},
	doi = {10.1017/S0033291798006667},
	abstract = {Background.
              The paper reports on the development of the
 
WHOQOL-BREF, an abbreviated version of the WHOQOL-100 quality of life assessment.
            
            
              Method.
              The WHOQOL-BREF was derived from data collected using
 the WHOQOL-100. It 
produces scores for four domains related to quality of life: 
physical health, psychological, social 
relationships and environment. It also includes one facet on overall 
quality of life and general health.
            
            
              Results.
              Domain scores produced by the WHOQOL-BREF correlate
 
highly (0·89 or above) with 
WHOQOL-100 domain scores (calculated on a four domain structure). WHOQOL-BREF
 domain 
scores demonstrated good discriminant validity, content validity, 
internal consistency and test–retest reliability.
            
            
              Conclusion.
              These data suggest that the WHOQOL-BREF provides
 
a valid and reliable alternative 
to the assessment of domain profiles using the WHOQOL-100. It is envisaged
 that the 
WHOQOL-BREF will be most useful in studies that require a brief assessment
 
of quality of life, for example, 
in large epidemiological studies and clinical trials where quality of 
life is of interest. In addition, the 
WHOQOL-BREF may be of use to health professionals in the assessment and
 evaluation of 
treatment efficacy.},
	language = {en},
	number = {3},
	urldate = {2025-05-13},
	journal = {Psychological Medicine},
	author = {{The Whoqol Group}},
	month = may,
	year = {1998},
	pages = {551--558},
}

@article{janssen_healthcare_2004,
	title = {The {Healthcare} {Costs} of {Sarcopenia} in the {United} {States}},
	volume = {52},
	copyright = {http://onlinelibrary.wiley.com/termsAndConditions\#vor},
	issn = {0002-8614, 1532-5415},
	url = {https://agsjournals.onlinelibrary.wiley.com/doi/10.1111/j.1532-5415.2004.52014.x},
	doi = {10.1111/j.1532-5415.2004.52014.x},
	abstract = {Objectives:
              To estimate the healthcare costs of sarcopenia in the United States and to examine the effect that a reduced sarcopenia prevalence would have on healthcare expenditures.
            
            
              Design:
              Cross‐sectional surveys.
            
            
              Setting:
              Nationally representative surveys using data from the U.S. Census, Third National Health and Nutrition Examination Survey, and National Medical Care and Utilization Expenditure Survey.
            
            
              Participants:
              Representative samples of U.S. adults aged 60 and older.
            
            
              Measurements:
              The healthcare costs of sarcopenia were estimated based on the effect of sarcopenia on increasing physical disability risk in older persons. In the first step, the healthcare cost of disability in older Americans was estimated from national surveys. In the second step, the proportion of the disability cost due to sarcopenia (population‐attributable risk) was calculated to determine the healthcare costs of sarcopenia. These calculations relied upon previously published relative risk values for disability in sarcopenic individuals and sarcopenia prevalence rates in the older population.
            
            
              Results:
              The estimated direct healthcare cost attributable to sarcopenia in the United States in 2000 was \$18.5 billion (\$10.8 billion in men, \$7.7 billion in women), which represented about 1.5\% of total healthcare expenditures for that year. A sensitivity analysis indicated that the costs could be as low as \$11.8 billion and as high as \$26.2 billion. The excess healthcare expenditures were \$860 for every sarcopenic man and \$933 for every sarcopenic woman. A 10\% reduction in sarcopenia prevalence would result in savings of \$1.1 billion (dollars adjusted to 2000 rate) per year in U.S. healthcare costs.
            
            
              Conclusion:
              Sarcopenia imposes a significant but modifiable economic burden on government‐reimbursed healthcare services in the United States. Because the number of older Americans is increasing, the economic costs of sarcopenia will escalate unless effective public health campaigns aimed at reducing the occurrence of sarcopenia are implemented.},
	language = {en},
	number = {1},
	urldate = {2025-05-13},
	journal = {Journal of the American Geriatrics Society},
	author = {Janssen, Ian and Shepard, Donald S. and Katzmarzyk, Peter T. and Roubenoff, Ronenn},
	month = jan,
	year = {2004},
	pages = {80--85},
}

@article{hughes_physical_2011,
	title = {Physical {Activity} and {Older} {Adults}: {Expert} {Consensus} for a {New} {Research} {Agenda}},
	volume = {51},
	issn = {0016-9013, 1758-5341},
	shorttitle = {Physical {Activity} and {Older} {Adults}},
	url = {https://academic.oup.com/gerontologist/article-lookup/doi/10.1093/geront/gnr106},
	doi = {10.1093/geront/gnr106},
	language = {en},
	number = {6},
	urldate = {2025-05-13},
	journal = {The Gerontologist},
	author = {Hughes, S. L. and Leith, K. H. and Marquez, D. X. and Moni, G. and Nguyen, H. Q. and Desai, P. and Jones, D. L.},
	month = dec,
	year = {2011},
	pages = {822--832},
}

@article{gracey_tendon_2020,
	title = {Tendon and ligament mechanical loading in the pathogenesis of inflammatory arthritis},
	volume = {16},
	issn = {1759-4790, 1759-4804},
	url = {https://www.nature.com/articles/s41584-019-0364-x},
	doi = {10.1038/s41584-019-0364-x},
	language = {en},
	number = {4},
	urldate = {2025-05-13},
	journal = {Nature Reviews Rheumatology},
	author = {Gracey, Eric and Burssens, Arne and Cambré, Isabelle and Schett, Georg and Lories, Rik and McInnes, Iain B. and Asahara, Hiroshi and Elewaut, Dirk},
	month = apr,
	year = {2020},
	pages = {193--207},
}

@article{liu_regulatory_2023,
	title = {The regulatory feedback of inflammatory signaling and telomere/telomerase complex dysfunction in chronic inflammatory diseases},
	volume = {174},
	issn = {05315565},
	url = {https://linkinghub.elsevier.com/retrieve/pii/S0531556523000530},
	doi = {10.1016/j.exger.2023.112132},
	language = {en},
	urldate = {2025-05-13},
	journal = {Experimental Gerontology},
	author = {Liu, Shun and Nong, Weihua and Ji, Lin and Zhuge, Xiuhong and Wei, Huimei and Luo, Min and Zhou, Leguang and Chen, Shenghua and Zhang, Shun and Lei, Xiaocan and Huang, Hua},
	month = apr,
	year = {2023},
	pages = {112132},
}

@article{allen_aging_2011,
	title = {Aging and {Exercise}},
	volume = {27},
	copyright = {https://www.elsevier.com/tdm/userlicense/1.0/},
	issn = {07490690},
	url = {https://linkinghub.elsevier.com/retrieve/pii/S0749069011000486},
	doi = {10.1016/j.cger.2011.07.010},
	language = {en},
	number = {4},
	urldate = {2025-05-13},
	journal = {Clinics in Geriatric Medicine},
	author = {Allen, Jeralyn and Morelli, Vincent},
	month = nov,
	year = {2011},
	pages = {661--671},
}

@article{chen_effects_2021,
	title = {Effects of resistance training in healthy older people with sarcopenia: a systematic review and meta-analysis of randomized controlled trials},
	volume = {18},
	issn = {1813-7253, 1861-6909},
	shorttitle = {Effects of resistance training in healthy older people with sarcopenia},
	url = {https://eurapa.biomedcentral.com/articles/10.1186/s11556-021-00277-7},
	doi = {10.1186/s11556-021-00277-7},
	abstract = {Abstract
            
              Objective
              We conducted a meta-analysis to analyze the effects of resistance training on measures of body composition, muscle strength, and muscle performance in older people with sarcopenia.
            
            
              Methods
              All randomized controlled trials on the effects of resistance training on outcome variables in older people with sarcopenia were searched on Pubmed, Embase, Cochrane Library, the China National Knowledge Infrastructure (CNKI), and Wanfang. Data from January 2010 to October 2020 were reviewed. Two researchers extracted data and evaluated the quality of the studies that met the inclusion criteria independently. Meta-analysis for pre-post changes were calculated as standardized mean difference (SMD) with 95\% confidence intervals (CI).
            
            
              Results
              
                Fourteen studies meeting inclusion criteria included 561 healthy older adults (age 65.8 to 82.8) with sarcopenia. Compared with the control group, resistance training had positive effects on body fat mass (SMD = -0.53, 95\% CI − 0.81 to − 0.25,
                p
                 = 0.0002,
                I
                
                  2
                
                 = 0\%), handgrip strength (SMD = 0.81, 95\%CI 0.35 to 1.27,
                p
                 = 0.0005,
                I
                
                  2
                
                 = 81\%), knee extension strength (SMD = 1.26, 95\% CI 0.72 to 1.80,
                p
                 {\textless} 0.0001,
                I
                
                  2
                
                 = 67\%), gait speed (SMD = 1.28, 95\%CI 0.36 to 2.19,
                p
                 = 0.006,
                I
                
                  2
                
                 = 89\%), and the timed up and go test (SMD = -0.93, 95\% CI − 1.30 to − 0.56, p {\textless} 0.0001,
                I
                
                  2
                
                 = 23\%). Resistance training had no effects on appendicular skeletal muscle mass (SMD = 0.25, 95\% CI − 0.27 to 0.78,
                p
                 = 0.35,
                I
                
                  2
                
                 = 68\%), skeletal muscle mass (SMD = 0.27, 95\% CI − 0.02 to 0.56,
                p
                 = 0.07,
                I
                
                  2
                
                 = 0\%) and leg lean mass (SMD = 0.12, 95\% CI − 0.25 to 0.50,
                p
                 = 0.52,
                I
                
                  2
                
                 = 0\%). Old people with sarcopenia of different ages, genders or diagnostic criteria and weights have different gains in muscle mass, handgrip strength, knee extension strength and muscle performance after different intervention duration, frequencies, mode and intensity resistance training.
              
            
            
              Conclusion
              Resistance training is an effective treatment to improve body fat mass, muscle strength, and muscle performance in healthy older people with sarcopenia.},
	language = {en},
	number = {1},
	urldate = {2025-05-13},
	journal = {European Review of Aging and Physical Activity},
	author = {Chen, Nan and He, Xiangfeng and Feng, Yuwei and Ainsworth, Barbara E. and Liu, Yu},
	month = dec,
	year = {2021},
	pages = {23},
}

@article{barua_medial_2023,
	title = {Medial {Knee} {Joint} {Space} in {Relation} to {Joint} {Function} and {Early} {Knee} {Pain} in 20–45-{Year} {Adults}: {A} {Cross} {Sectional} {Study}},
	volume = {57},
	issn = {0019-5413, 1998-3727},
	shorttitle = {Medial {Knee} {Joint} {Space} in {Relation} to {Joint} {Function} and {Early} {Knee} {Pain} in 20–45-{Year} {Adults}},
	url = {https://link.springer.com/10.1007/s43465-023-00980-w},
	doi = {10.1007/s43465-023-00980-w},
	language = {en},
	number = {10},
	urldate = {2025-05-13},
	journal = {Indian Journal of Orthopaedics},
	author = {Barua, Debanga Sarma and Roy, Vishwaroop and Ahmed, Jehirul and Pandey, Devesh and Shah, Vijay and Ashraf, Shuhail and Karim, Mahmoodul},
	month = oct,
	year = {2023},
	pages = {1640--1645},
}

@article{briggs_musculoskeletal_2016,
	title = {Musculoskeletal {Health} {Conditions} {Represent} a {Global} {Threat} to {Healthy} {Aging}: {A} {Report} for the 2015 {World} {Health} {Organization} {World} {Report} on {Ageing} and {Health}},
	volume = {56},
	issn = {0016-9013, 1758-5341},
	shorttitle = {Musculoskeletal {Health} {Conditions} {Represent} a {Global} {Threat} to {Healthy} {Aging}},
	url = {https://academic.oup.com/gerontologist/article-lookup/doi/10.1093/geront/gnw002},
	doi = {10.1093/geront/gnw002},
	language = {en},
	number = {Suppl 2},
	urldate = {2025-05-13},
	journal = {The Gerontologist},
	author = {Briggs, Andrew M. and Cross, Marita J. and Hoy, Damian G. and Sànchez-Riera, Lídia and Blyth, Fiona M. and Woolf, Anthony D. and March, Lyn},
	month = apr,
	year = {2016},
	pages = {S243--S255},
}

@article{marini_role_2008,
	title = {Role of adapted physical activity to prevent the adverse effects of the sarcopenia. {A} pilot study},
	volume = {113},
	issn = {1122-6714},
	abstract = {Sarcopenia is the physiological age related decline in muscle mass and strength. It is a main cause of muscle weakness and reduced locomotory ability and its adverse effects contributes to a reduction in physical function and performance with decreased independence and quality of life. In fact, sarcopenia has been associated with disability and morbidity in the elderly population. Therefore, prevention and treatment of sarcopenia are areas of intense interest. The studies suggest that the pathogenesis of sarcopenia is multifactorial, but the decreased physical activity with aging appears to be a key factor involved in producing this pathology. We investigated the role of adapted physical activity on the adverse effects of the sarcopenia: we examined the effect of a specific resistance training program in twenty sedentary older men, 60-80 years old, with sarcopenia. The program was performed three days a week for 18 total weeks with isotonic machines; in particular the exercises effected with leg press, chest press and vertical row were monitored using a Globus-Tesys dynamometer with Real Power. The maximum repetition test (1RM) was used to calculate the percentage of work and formulate the methodology. Our results demonstrated that the proposed training can improve the dynamic characteristics of muscle strength. In particular, we showed that a medium-low intensity training, structured in series and repetitions with gradual increased workload, produced a time-dependent improvement of strength. Our training increased the muscle strength mainly in the lower limbs reducing the risk of falls which frequently occurs in the elderly. Therefore, a planned resistance training could be an effective countermeasure to prevent or reduce the adverse effects of the sarcopenia improving the quality of life. The physical activity should be personalized and adapted to subject's age and/or disability.},
	language = {eng},
	number = {4},
	journal = {Italian Journal of Anatomy and Embryology = Archivio Italiano Di Anatomia Ed Embriologia},
	author = {Marini, Mirca and Sarchielli, Erica and Brogi, Lucia and Lazzeri, Renzo and Salerno, Roberto and Sgambati, Eleonora and Monaci, Marco},
	year = {2008},
	pmid = {19507462},
	keywords = {Accidental Falls, Activities of Daily Living, Adaptation, Physiological, Aged, Aged, 80 and over, Aging, Exercise Therapy, Exercise Tolerance, Humans, Leg, Male, Middle Aged, Muscle Contraction, Muscle Strength, Muscle Strength Dynamometer, Muscle Weakness, Muscle, Skeletal, Muscular Atrophy, Physical Fitness, Pilot Projects, Resistance Training, Time Factors, Treatment Outcome},
	pages = {217--225},
}

@article{sibille_chronic_2012,
	title = {Chronic {Pain}, {Perceived} {Stress}, and {Cellular} {Aging}: {An} {Exploratory} {Study}},
	volume = {8},
	issn = {1744-8069, 1744-8069},
	shorttitle = {Chronic {Pain}, {Perceived} {Stress}, and {Cellular} {Aging}},
	url = {https://journals.sagepub.com/doi/10.1186/1744-8069-8-12},
	doi = {10.1186/1744-8069-8-12},
	abstract = {Background:
              Chronic pain conditions are characterized by significant individual variability complicating the identification of pathophysiological markers. Leukocyte telomere length (TL), a measure of cellular aging, is associated with age-related disease onset, psychosocial stress, and health-related functional decline. Psychosocial stress has been associated with the onset of chronic pain and chronic pain is experienced as a physical and psychosocial stressor. However, the utility of TL as a biological marker reflecting the burden of chronic pain and psychosocial stress has not yet been explored.
            
            
              Findings:
              The relationship between chronic pain, stress, and TL was analyzed in 36 ethnically diverse, older adults, half of whom reported no chronic pain and the other half had chronic knee osteoarthritis (OA) pain. Subjects completed a physical exam, radiographs, health history, and psychosocial questionnaires. Blood samples were collected and TL was measured by quantitative polymerase chain reaction (qPCR). Four groups were identified characterized by pain status and the Perceived Stress Scale scores: 1) no pain/low stress, 2) no pain/high stress, chronic pain/low stress, and 4) chronic pain/high stress. TL differed between the pain/stress groups ( p = 0.01), controlling for relevant covariates. Specifically, the chronic pain/high stress group had significantly shorter TL compared to the no pain/low stress group. Age was negatively correlated with TL, particularly in the chronic pain/high stress group ( p = 0.03).
            
            
              Conclusions:
              Although preliminary in nature and based on a modest sample size, these findings indicate that cellular aging may be more pronounced in older adults experiencing high levels of perceived stress and chronic pain.},
	language = {en},
	urldate = {2025-05-13},
	journal = {Molecular Pain},
	author = {Sibille, Kimberly T and Langaee, Taimour and Burkley, Ben and Gong, Yan and Glover, Toni L and King, Chris and Riley, Joseph L and Leeuwenburgh, Christiaan and Staud, Roland and Bradley, Laurence A and Fillingim, Roger B},
	month = jan,
	year = {2012},
	pages = {1744--8069--8--12},
}

@article{young_physical_2024,
	title = {Physical activity and sedentary behaviour interventions for people living with both frailty and multiple long-term conditions and their informal carers: a scoping review and stakeholder consultation},
	volume = {53},
	copyright = {https://creativecommons.org/licenses/by/4.0/},
	issn = {0002-0729, 1468-2834},
	shorttitle = {Physical activity and sedentary behaviour interventions for people living with both frailty and multiple long-term conditions and their informal carers},
	url = {https://academic.oup.com/ageing/article/doi/10.1093/ageing/afae255/7903415},
	doi = {10.1093/ageing/afae255},
	abstract = {Abstract
            
              Introduction
              This scoping review mapped evidence on physical activity (including structured exercise) and sedentary behaviour interventions (interventions to reduce sedentary behaviour) in people living with both frailty and multiple long-term conditions (MLTCs) and their informal carers.
            
            
              Methods
              Ten databases and grey literature were searched from 2000 to October 2023. Two reviewers screened studies and one extracted data. Results were shared with three stakeholder groups (n = 21) in a consultation phase.
            
            
              Results
              After screening, 155 papers from 144 studies (1 ongoing) were retained. The majority were randomised controlled trials (86, 55\%). Participants’ mean age was 73 ± 12 years, and 73\% were of White ethnicity. MLTC and frailty measurement varied widely. Most participants were pre-to-moderately frail. Physical health conditions predominated over mental health conditions.
              Interventions focused on structured exercise (83 studies, 60\%) or combined interventions (55 studies, 39\%). Two (1\%) and one (0.7\%) focused solely on habitual physical activity or sedentary behaviour. Adherence was 81\% (interquartile range 62\%–89\%) with goal setting, monitoring and support important to adherence. Carers were only involved in 15 (11\%) studies. Most interventions reported positive outcomes, primarily focusing on body functions and structures.
            
            
              Conclusions
              A modest volume of evidence exists on multicomponent structured exercise interventions, with less focus on habitual physical activity and sedentary behaviour. Interventions report largely positive effects, but an updated systematic review is required. The field could be advanced by more rigorous characterisation of MLTCs, socioeconomic status and ethnicity, increased informal carer involvement and further evaluation of habitual physical activity and sedentary behaviour interventions.},
	language = {en},
	number = {11},
	urldate = {2025-05-13},
	journal = {Age and Ageing},
	author = {Young, Hannah M L and Henson, Joseph and Dempsey, Paddy C and Willis, Scott A and Billany, Roseanne E and Curtis, Ffion and Gray, Laura and Greenwood, Sharlene and Herring, Louisa Y and Highton, Patrick and Kelsey, Ryan J and Lock, Selina and March, Daniel S and Patel, Krishna and Sargeant, Jack and Sathanapally, Harini and Sayer, Avan A and Thomas, Martha and Vadaszy, Noemi and Watson, Emma and Yates, Tom and Davies, Melanie},
	month = nov,
	year = {2024},
	pages = {afae255},
}

@article{hurst_improving_2022,
	title = {Improving muscle strength and physical function in older people living with sarcopenia and physical frailty: {Not} all exercise is created equal},
	volume = {52},
	issn = {1478-2715, 2042-8189},
	shorttitle = {Improving muscle strength and physical function in older people living with sarcopenia and physical frailty},
	url = {https://journals.sagepub.com/doi/10.1177/14782715221104859},
	doi = {10.1177/14782715221104859},
	abstract = {Exercise is an increasingly widely used treatment for older people across a range of clinical conditions including sarcopenia and physical frailty. Whilst exercise can have many benefits for older people, adaptations to exercise are specific to the exercise mode that is performed and not all exercise is created equal. The correct type of exercise, at the correct dose, needs to be prescribed to maximise effectiveness in treating sarcopenia and physical frailty where maintaining or improving muscle strength and physical function represent key aims. Resistance exercise (RE) is the most potent approach to improving muscle strength and physical function and should be prioritised within exercise programmes delivered to this group. Resistance exercise programme design should be underpinned by the fundamental principles of exercise prescription in order to deliver an appropriate and individualised exercise dose to maximise the potential of RE as a treatment for older people living with sarcopenia and physical frailty.},
	language = {en},
	number = {2},
	urldate = {2025-05-13},
	journal = {Journal of the Royal College of Physicians of Edinburgh},
	author = {Hurst, Christopher and Sayer, Avan A},
	month = jun,
	year = {2022},
	pages = {166--171},
}

@article{siscovick_disease-specific_1985,
	title = {The disease-specific benefits and risks of physical activity and exercise},
	volume = {100},
	issn = {0033-3549},
	abstract = {Physical inactivity has been related to the occurrence of coronary heart disease, hypertension, diabetes mellitus, and osteoporosis. The literature was reviewed to determine what is and what is not known about the efficacy and safety of physical activity in each of these conditions. Although there is a transient increase in the risk of sudden cardiac death during vigorous activity, there is mounting evidence that habitual vigorous activity is associated with an overall reduced risk of coronary heart disease. It is unlikely that this association merely reflects the "selection" that results from sick persons who tend to be less active. Several studies suggest that physical activity may be related to the prevention and control of hypertension, diabetes mellitus, and osteoporosis. However, additional research is needed to make explicit the risks and benefits of physical activity in each of these conditions. Finally, future efforts should determine the type, intensity, frequency, and duration of activity required to maximize the benefits and minimize the hazards of physical activity. The public health and clinical significance of these questions requires that they be examined in the most rigorous manner feasible.},
	language = {eng},
	number = {2},
	journal = {Public Health Reports (Washington, D.C.: 1974)},
	author = {Siscovick, D. S. and LaPorte, R. E. and Newman, J. M.},
	year = {1985},
	pmid = {3920716},
	pmcid = {PMC1424738},
	keywords = {Coronary Disease, Diabetes Mellitus, Fractures, Bone, Heart Arrest, Humans, Hypertension, Osteoporosis, Physical Exertion, Physical Fitness, Risk},
	pages = {180--188},
}

@article{hurst_attitudes_2023,
	title = {Attitudes and barriers to resistance exercise training for older adults living with multiple long-term conditions, frailty, and a recent deterioration in health: qualitative findings from the {Lifestyle} in {Later} {Life} – {Older} {People}’s {Medicine} ({LiLL}-{OPM}) study},
	volume = {23},
	issn = {1471-2318},
	shorttitle = {Attitudes and barriers to resistance exercise training for older adults living with multiple long-term conditions, frailty, and a recent deterioration in health},
	url = {https://bmcgeriatr.biomedcentral.com/articles/10.1186/s12877-023-04461-5},
	doi = {10.1186/s12877-023-04461-5},
	abstract = {Abstract
            
              Background
              Many older adults live with the combination of multiple long-term conditions (MLTC) and frailty and are at increased risk of a deterioration in health requiring interaction with healthcare services. Low skeletal muscle strength is observed in individuals living with MLTC and is central to physical frailty. Resistance exercise (RE) is the best available treatment for improving muscle strength, but little is known about the attitudes and barriers to RE in this group of older adults. This study therefore aimed to explore the knowledge of and attitudes towards RE, as well as the barriers and enabling factors, in older adults living with MLTC, frailty and a recent deterioration in health.
            
            
              Methods
              Fourteen participants aged 69–92 years (10 women) from the Lifestyle in Later Life – Older People’s Medicine (LiLL-OPM) study were recruited from an Older People’s Medicine Day Unit in Newcastle, UK. Participants were invited to take part in a semi-structured interview exploring their knowledge and attitudes as well as barriers and enabling factors to RE. Data were analysed using thematic analysis.
            
            
              Results
              The analysis generated three themes (1) a lack of awareness and understanding of RE, (2) a self-perceived inability to perform RE; physical and psychological barriers and (3) willingness to perform RE under expert guidance. There was a general lack of awareness and understanding of RE, with most participants having never heard of the term and being unaware of its potential benefits. When RE was described, participants stated that they would be willing to try RE, but it was apparent that an individualised approach underpinned by expert guidance would be required to support engagement.
            
            
              Conclusions
              Older adults living with MLTC, frailty and a recent deterioration in health lack awareness and understanding of RE. Despite a range of barriers, this group appear willing to engage in RE if they are appropriately supported. There is a need to co-design and deliver effective strategies, including education, to raise awareness and understanding of RE, as well as promote engagement in RE, in this group of older adults.},
	language = {en},
	number = {1},
	urldate = {2025-05-13},
	journal = {BMC Geriatrics},
	author = {Hurst, Christopher and Dismore, Lorelle and Granic, Antoneta and Tullo, Ellen and Noble, Jane M. and Hillman, Susan J. and Witham, Miles D. and Sayer, Avan A. and Dodds, Richard M. and Robinson, Sian M.},
	month = nov,
	year = {2023},
	pages = {772},
}
